# Supplementary material for: Escitalopram Dose Optimization During Pregnancy: A PBPK Modeling Approach
Source: Pharmaceutics. 2025 Oct 17;17(10):1341. doi: 10.3390/pharmaceutics17101341 (PMC12567279; doi:10.3390/pharmaceutics17101341)
Supplement: Supplementary file 1 [file pharmaceutics-17-01341-s001.zip]

Archive with 1 entries (1 files):
- pharmaceutics-3894231-supplementary.pdf
